# Supplementary material for: Prevalence and Genomic Characterization of Vibrio parahaemolyticus Isolated from a Vast Amount of Aquatic Products in Huzhou, China
Source: Foods. 2025 Jul 15;14(14):2481. doi: 10.3390/foods14142481 (PMC12295969; doi:10.3390/foods14142481)
Supplement: Supplementary file 1 [file foods-14-02481-s001.zip]

Archive with 1 entries (1 files):
- foods-3733998-supplementary.pdf
